# Supplementary material for: The influence of subjective social class on employment confidence: the chain mediating effect of perceived social support and self-efficacy
Source: BMC Psychol. 2025 Sep 10;13:737. doi: 10.1186/s40359-025-02861-3 (PMC12421765; doi:10.1186/s40359-025-02861-3)
Supplement: Supplementary file 2 — Supplementary Material 2 [file 40359_2025_2861_MOESM2_ESM.xlsx]

## Sheet: DATA
Number	Gender	Grade	Age	Category	PSS1	PSS2	PSS3	PSS4	PSS5	PSS6	PSS7	PSS8	PSS9	PSS10	PSS11	PSS12	SE1	SE2	SE3	SE4	SE5	SE6	SE7	SE8	SE9	SE10	Confidence	SSC
1	1	2	20	2	6	5	5	5	5	5	5	6	5	6	5	6	3	4	3	4	3	4	3	4	3	4	4	4
2	1	3	23	2	7	7	7	7	7	7	7	6	7	4	7	5	3	3	3	3	3	3	3	3	3	3	4	5
3	1	3	23	2	7	6	6	6	6	5	5	6	5	5	5	6	3	3	3	3	3	3	4	3	3	3	5	8
4	2	2	20	2	6	5	5	5	5	5	5	5	5	5	5	5	3	3	3	2	3	3	3	3	3	2	2	6
5	2	3	20	2	2	6	1	1	3	2	2	2	6	7	1	7	2	2	1	1	1	1	1	1	3	3	2	3
6	2	3	21	2	6	6	5	7	4	5	4	5	5	6	5	6	3	3	3	3	3	3	3	3	3	3	4	8
7	1	2	20	2	7	7	7	7	5	7	7	6	7	7	6	7	3	3	3	4	3	4	3	3	4	3	4	6
8	1	3	22	2	5	6	7	7	5	7	6	7	6	6	6	6	3	3	2	3	3	4	3	3	3	3	4	2
9	1	2	20	2	5	4	5	5	5	6	6	5	5	5	6	4	3	3	3	3	3	3	3	3	3	3	4	5
10	2	3	22	2	5	5	4	4	5	5	5	4	5	5	5	6	4	4	3	3	3	4	3	4	4	3	3	3
11	1	3	21	2	5	5	6	6	5	5	5	5	5	5	5	5	3	3	3	3	3	3	3	3	3	3	3	2
12	2	3	22	2	5	4	3	6	6	5	3	6	6	6	5	5	3	2	1	1	1	3	2	1	3	1	3	2
13	2	2	21	2	4	5	7	7	4	3	1	4	5	5	7	4	2	2	2	1	2	3	2	2	3	2	1	5
14	1	3	21	2	5	5	6	6	5	5	5	6	5	5	6	5	3	3	3	3	3	3	3	3	3	3	3	6
15	2	2	20	2	5	5	6	6	6	4	5	6	4	5	5	5	3	3	2	2	2	3	2	2	3	2	3	4
16	2	2	19	2	5	5	4	5	5	5	4	4	5	5	4	5	3	3	2	3	2	3	3	3	2	3	3	5
17	2	3	22	2	7	7	4	6	6	6	6	6	7	6	4	6	3	3	3	2	3	4	3	3	3	2	3	4
18	1	3	22	2	6	7	7	7	6	5	3	7	7	2	4	5	3	3	2	3	2	2	3	2	3	2	3	3
19	1	3	21	2	4	4	4	4	4	5	5	5	5	5	5	5	3	3	3	3	3	3	3	3	3	3	4	3
20	1	3	21	2	5	4	4	4	6	5	5	4	4	4	4	4	3	3	2	2	3	2	3	2	3	2	4	3
21	1	2	20	2	3	4	2	2	2	2	2	2	2	2	6	5	2	3	1	2	3	4	3	3	3	2	2	3
22	2	3	21	2	6	7	4	5	4	5	5	6	7	6	6	7	3	3	2	3	3	4	3	3	3	3	3	5
23	1	2	19	2	6	6	6	6	5	4	4	6	5	5	5	5	3	2	3	3	2	3	3	2	3	3	3	7
24	1	2	20	2	4	3	6	6	5	4	2	3	3	5	4	5	3	3	1	1	3	3	3	4	4	2	3	5
25	2	3	21	2	6	6	6	6	6	4	6	3	6	6	6	6	3	4	3	2	2	3	3	3	3	2	5	7
26	1	3	21	2	6	6	5	6	3	5	6	6	5	4	6	6	3	3	3	3	3	3	3	4	3	2	4	4
27	1	3	21	2	3	3	4	3	3	4	4	3	4	3	4	4	3	3	2	2	2	3	3	3	3	2	3	2
28	2	3	22	2	6	6	5	6	6	6	6	6	6	5	5	6	3	3	3	2	3	2	3	3	2	3	4	6
29	1	3	21	2	4	4	3	6	7	7	6	2	7	6	2	7	3	2	3	3	3	3	3	3	3	3	3	3
30	1	3	21	2	4	4	1	1	5	5	5	1	4	3	2	4	3	3	2	2	2	3	2	2	3	2	2	3
31	1	2	20	2	7	5	7	7	4	2	2	7	4	7	7	3	3	3	1	1	1	2	1	2	3	2	2	4
32	1	2	20	2	7	7	7	7	7	7	7	7	7	7	7	7	4	4	4	4	4	4	4	4	4	4	5	10
33	2	1	20	2	3	3	3	3	3	3	3	3	3	3	4	5	4	3	3	3	4	3	4	4	3	4	4	4
34	1	1	22	2	5	5	5	5	5	5	5	5	5	5	5	5	3	3	3	3	3	3	3	3	3	3	4	4
35	2	1	20	2	1	1	1	1	1	7	6	1	7	1	1	5	3	4	3	3	3	3	3	3	3	3	2	3
36	1	1	19	2	4	4	5	5	5	5	5	5	5	5	5	5	4	3	2	3	3	3	3	3	3	3	3	5
37	1	1	20	2	5	5	6	6	6	5	5	6	6	5	5	4	2	3	3	3	3	3	2	3	2	3	3	6
38	1	1	20	2	4	3	3	2	3	4	4	3	2	2	2	2	3	3	3	2	2	3	3	3	3	3	4	3
39	2	3	21	2	5	5	3	5	5	5	5	4	5	5	5	5	3	3	3	3	3	3	3	3	3	3	4	2
40	2	1	19	2	4	5	4	6	6	6	6	6	7	4	4	4	4	4	4	4	4	4	4	4	4	3	4	6
41	1	2	20	2	6	6	6	6	6	6	5	6	6	6	6	6	3	3	2	3	3	3	3	3	3	3	3	3
42	2	1	19	2	3	1	4	4	1	4	4	4	4	4	2	2	2	2	1	2	2	2	2	2	2	2	2	5
43	2	2	21	2	3	4	4	4	5	4	2	3	5	4	5	5	3	2	2	2	2	3	3	2	3	2	1	4
44	1	2	20	2	5	5	5	5	5	5	5	4	5	5	4	5	3	3	2	2	2	3	3	2	3	2	3	4
45	1	2	20	2	6	6	6	6	6	6	6	7	7	7	6	6	4	3	3	4	4	4	4	4	4	4	3	6
46	2	1	20	2	4	7	5	4	6	5	6	5	6	4	4	5	3	1	1	1	1	2	1	2	2	2	4	4
47	2	1	21	2	5	7	1	1	4	4	1	1	4	5	1	4	3	3	2	4	4	4	4	4	4	4	1	5
48	2	1	20	2	6	5	4	5	4	4	4	4	4	4	4	4	3	3	3	3	3	2	3	3	3	3	4	5
49	1	1	19	2	4	2	5	5	6	6	6	4	6	6	6	6	3	3	3	3	2	3	3	2	3	3	3	5
50	1	2	21	2	4	4	5	6	5	5	5	6	4	4	6	4	3	3	3	3	3	3	3	3	3	3	4	4
51	2	3	20	2	5	5	4	4	4	5	5	4	4	5	5	5	3	3	3	2	2	3	2	2	3	2	3	5
52	1	2	21	2	5	4	4	5	5	5	5	4	5	4	5	6	3	3	3	2	2	3	2	2	3	2	1	2
53	1	1	20	2	4	2	5	3	3	5	6	5	3	5	6	3	3	3	3	3	3	3	3	3	3	3	4	3
54	2	1	20	2	5	6	6	6	6	6	4	4	6	6	5	6	3	2	2	3	3	3	2	2	3	3	4	5
55	2	1	20	2	4	6	3	4	4	5	5	6	5	5	4	5	3	3	2	3	3	3	3	3	3	3	3	4
56	2	3	21	2	1	3	6	6	6	6	6	5	6	4	6	5	4	4	3	3	2	3	3	2	3	2	3	3
57	2	2	21	2	4	5	5	5	5	5	5	5	5	5	5	5	3	3	3	3	3	3	3	3	3	3	4	4
58	1	2	21	2	5	4	4	4	4	4	4	4	4	4	4	4	3	3	3	3	3	3	3	3	3	3	3	5
59	2	1	19	2	5	5	5	6	6	5	5	6	5	5	6	5	3	3	2	2	2	2	2	2	3	2	3	4
60	1	2	21	2	6	6	5	6	6	6	6	6	6	6	6	6	4	4	3	4	4	4	4	3	3	3	4	4
61	2	1	21	2	5	6	4	6	3	6	5	5	6	6	2	6	3	3	3	4	3	4	4	4	4	3	4	5
62	2	2	21	2	2	4	2	2	2	2	2	5	5	3	2	2	3	3	2	2	2	3	2	2	3	2	2	1
63	2	2	22	1	4	5	5	5	5	5	5	4	5	5	5	5	3	4	3	2	2	3	3	3	3	3	5	4
64	2	3	22	2	4	5	4	5	5	5	5	5	5	5	5	5	3	3	3	3	3	3	3	3	3	3	3	5
65	1	3	22	2	5	5	5	6	6	6	5	5	5	5	6	6	3	3	2	3	2	3	3	2	3	2	3	1
66	2	2	20	1	7	7	6	6	7	6	6	4	7	7	7	7	4	3	3	3	3	3	3	3	3	3	3	4
67	2	2	20	1	4	4	4	5	4	4	4	5	6	4	4	4	3	3	2	2	2	3	2	2	3	2	3	6
68	2	3	21	2	4	5	6	6	5	5	4	4	5	5	6	5	3	3	3	3	2	3	3	3	3	2	3	6
69	2	2	20	1	5	7	5	7	5	5	5	7	5	5	6	5	3	3	2	2	2	3	2	2	3	2	3	6
70	2	2	19	1	5	6	5	5	5	5	5	5	5	5	5	5	3	3	3	3	3	3	3	3	3	3	4	5
71	1	3	21	2	6	6	7	7	7	7	7	7	7	7	7	7	4	4	4	4	4	4	4	4	4	4	5	5
72	2	2	20	2	5	5	4	5	5	4	4	4	5	4	4	5	4	2	3	2	3	4	3	3	3	2	3	5
73	2	2	20	1	7	5	7	7	5	6	6	7	6	7	7	6	4	4	4	4	3	4	4	3	3	3	5	8
74	2	3	21	2	5	4	6	6	5	5	4	5	5	6	3	5	3	3	3	3	3	3	3	3	3	3	5	5
75	2	2	21	1	7	7	7	7	7	7	7	7	7	7	7	6	3	3	2	3	2	3	3	3	3	2	4	6
76	2	2	19	2	7	7	7	7	7	7	7	7	7	7	7	7	3	3	2	3	3	3	3	3	3	3	3	7
77	2	3	21	1	7	6	6	6	6	5	4	5	6	6	6	5	3	3	2	2	2	3	2	2	3	2	4	6
78	2	3	22	2	6	4	7	7	7	7	2	7	4	1	1	1	2	3	2	3	2	2	3	3	2	4	5	10
79	2	2	20	1	6	6	5	6	5	5	4	6	6	5	6	6	3	3	2	2	2	3	3	2	3	2	4	5
80	1	3	22	2	4	7	4	6	7	7	5	6	7	7	5	7	4	3	3	3	3	3	3	3	3	3	4	5
81	1	3	21	2	3	4	4	4	4	4	4	4	4	4	4	4	3	2	3	2	3	2	3	2	3	2	4	6
82	2	2	20	1	5	5	6	6	6	4	5	6	6	6	6	6	3	3	3	3	3	3	3	3	3	3	3	5
83	2	1	19	2	6	6	7	5	4	5	5	6	6	4	6	5	3	4	2	2	3	3	3	2	2	3	4	5
84	2	3	21	2	4	4	5	4	4	7	6	2	6	7	6	6	2	1	1	1	1	1	2	2	2	2	1	4
85	2	1	20	2	7	5	4	4	5	4	4	5	6	7	6	5	4	3	1	1	2	2	3	2	3	2	2	1
86	2	1	21	2	7	7	7	7	7	7	7	7	7	7	7	7	1	1	1	1	1	1	1	1	2	1	1	1
87	2	1	19	2	6	6	4	6	6	6	6	6	6	6	6	6	3	3	2	2	2	3	3	3	3	2	3	5
88	2	1	19	2	6	6	4	5	3	5	5	3	6	6	3	4	4	3	2	2	1	3	3	3	3	3	3	3
89	1	1	20	2	1	1	7	7	1	1	1	7	7	7	7	7	4	4	4	4	4	4	4	4	4	4	5	4
90	2	1	19	2	4	4	4	4	4	4	4	4	4	4	4	4	3	3	3	3	3	3	3	3	3	3	4	3
91	1	1	20	2	4	6	4	4	6	5	6	4	5	6	4	6	3	3	2	3	2	3	3	2	3	2	3	2
92	2	2	19	1	3	1	7	5	4	4	4	7	4	4	6	3	4	3	2	2	2	3	3	3	3	3	3	4
93	2	1	19	2	4	5	6	5	4	5	5	5	6	6	6	6	4	3	3	3	3	3	3	3	3	3	4	6
94	2	1	19	2	7	7	7	7	7	4	5	7	7	7	7	7	4	3	3	3	3	4	4	4	4	3	4	6
95	2	1	20	2	4	4	5	7	5	6	4	7	7	4	7	7	4	4	4	4	3	4	4	4	4	4	5	6
96	1	1	19	2	3	5	4	4	3	4	3	4	5	4	3	5	3	3	2	3	3	3	3	3	3	3	3	3
97	1	1	20	2	6	6	5	5	6	6	6	5	5	6	4	5	3	3	3	3	3	3	3	3	3	3	4	4
98	2	1	19	2	7	7	6	6	5	5	3	5	6	7	7	5	3	3	2	2	3	3	3	2	3	2	3	5
99	1	1	19	2	4	6	4	6	6	5	5	6	5	6	5	5	3	3	3	3	3	3	3	3	3	3	4	4
100	1	1	19	2	6	5	2	1	7	6	7	1	6	5	6	6	3	3	4	2	3	3	3	3	3	3	5	5
101	2	1	19	2	6	6	6	7	6	6	6	6	6	6	6	6	3	3	2	2	2	2	2	2	3	2	3	3
102	1	1	19	2	6	6	5	6	6	6	6	6	6	6	6	6	4	4	3	3	3	3	3	3	3	3	4	6
103	1	3	23	2	1	3	7	7	3	6	6	7	6	3	5	4	1	1	1	1	1	1	1	1	1	1	1	5
104	2	1	19	2	4	7	4	7	4	7	7	4	4	7	7	4	3	3	3	3	3	3	3	2	3	3	4	4
105	2	1	19	2	6	3	6	6	5	6	6	6	6	6	6	6	3	2	3	2	2	3	2	2	3	2	3	3
106	1	1	19	2	5	5	4	5	5	6	6	5	5	5	4	5	3	3	3	3	3	3	3	3	3	3	4	6
107	2	1	21	2	5	3	6	6	3	3	3	6	3	6	6	3	3	2	3	3	2	3	3	2	3	3	3	4
108	2	1	19	2	3	5	5	6	5	5	4	5	5	6	6	5	3	2	2	2	2	3	2	2	2	2	3	2
109	2	2	21	1	5	6	6	6	6	6	6	6	6	6	6	6	4	2	3	3	3	3	3	3	3	3	4	4
110	2	1	20	2	5	5	6	5	5	5	6	6	6	7	6	6	3	2	2	2	2	3	2	2	3	2	3	6
111	1	1	19	2	5	5	5	5	4	4	5	4	5	4	5	4	3	2	3	2	3	2	3	2	3	2	3	6
112	2	1	19	2	6	5	5	5	6	5	5	6	6	6	5	5	3	3	3	2	2	3	2	2	3	2	3	4
113	2	3	22	2	4	5	2	2	5	4	5	4	5	5	3	4	3	2	2	2	2	3	3	3	3	2	2	4
114	2	1	19	2	7	4	3	6	4	5	6	3	6	7	6	4	3	2	1	2	2	3	3	2	3	2	2	6
115	2	1	19	1	7	7	7	7	7	7	7	7	7	7	7	7	4	4	4	4	4	4	4	4	4	4	5	5
116	2	1	19	2	7	7	6	7	7	4	6	7	7	7	6	7	3	3	2	2	3	3	2	3	3	2	3	5
117	2	1	19	2	6	6	4	5	4	4	4	5	5	5	4	5	2	2	2	2	2	2	2	2	2	2	3	4
118	2	1	19	2	4	2	5	4	5	4	6	4	5	6	3	2	3	3	2	2	3	3	2	2	2	2	4	4
119	2	1	19	2	4	5	5	6	5	6	6	6	5	3	5	3	4	4	3	2	3	2	3	3	2	2	3	4
120	2	1	19	2	4	4	5	5	4	4	4	4	5	4	4	4	3	3	2	2	2	3	2	2	2	2	4	3
121	2	1	19	2	7	7	7	7	7	7	7	7	7	7	7	7	4	2	3	4	3	4	4	4	4	4	5	7
122	1	1	19	2	5	4	5	4	4	5	5	4	4	5	4	5	3	2	2	2	2	3	3	2	3	2	3	4
123	1	1	19	2	2	5	3	3	4	5	5	2	5	5	2	5	2	2	2	2	2	3	1	1	2	1	1	3
124	2	1	19	2	4	5	4	5	4	3	3	4	3	4	4	4	3	3	2	2	2	3	3	3	3	2	3	5
125	1	1	19	2	5	6	6	6	4	5	6	6	6	4	5	5	4	4	3	3	3	4	4	2	3	2	3	4
126	2	1	19	2	5	6	3	4	3	5	4	5	6	5	3	5	3	3	2	2	3	3	3	3	3	2	3	4
127	1	1	19	2	6	6	6	6	6	5	5	6	6	6	6	6	3	3	3	3	3	4	3	3	3	3	4	2
128	2	2	19	2	4	4	4	5	4	4	4	4	4	4	4	4	3	3	2	2	2	3	3	2	3	3	3	4
129	1	1	20	2	7	5	4	4	4	6	4	4	4	4	4	4	3	3	3	1	1	3	3	3	2	2	2	1
130	2	3	21	2	5	5	5	5	5	5	5	4	4	5	5	4	2	2	1	1	1	2	2	2	2	2	2	5
131	2	3	21	2	7	6	6	6	6	6	6	6	6	6	6	6	4	4	4	4	3	4	4	4	4	4	5	6
132	2	3	21	2	6	5	4	5	5	4	4	5	5	5	3	5	3	3	3	3	3	3	3	3	3	3	4	3
133	2	3	20	2	7	4	6	7	5	5	5	6	4	7	7	5	4	4	3	4	3	4	4	4	4	3	5	6
134	2	3	21	2	6	6	7	6	6	7	6	5	6	6	6	6	3	2	2	2	2	3	2	3	3	2	2	1
135	2	3	21	2	5	7	5	5	6	7	6	3	7	7	6	7	3	3	2	1	2	3	3	3	3	2	2	6
136	2	3	21	2	4	5	3	3	4	5	5	3	5	3	4	5	3	3	1	2	2	3	2	2	2	1	2	3
137	2	3	21	2	5	3	5	6	4	4	5	3	6	6	5	5	2	2	1	1	1	2	1	1	1	1	1	3
138	2	1	20	2	6	6	7	6	6	6	5	6	6	6	6	5	4	3	2	2	2	4	3	3	4	3	4	5
139	2	3	21	2	5	5	5	7	5	5	5	6	6	5	7	5	3	3	2	3	3	3	3	2	3	2	3	4
140	1	3	22	2	1	1	1	7	7	7	7	7	7	7	7	7	4	4	4	4	4	4	4	4	4	4	5	1
141	1	1	19	2	4	6	6	6	6	6	6	6	6	6	5	6	3	3	3	3	3	4	2	3	4	4	3	5
142	1	3	21	2	6	6	6	5	6	6	6	6	6	5	6	6	3	3	4	4	4	3	3	4	3	4	5	5
143	1	3	21	2	6	6	5	7	6	6	5	5	6	7	6	6	3	3	3	3	3	4	4	3	3	3	3	4
144	1	2	20	2	5	5	3	3	5	4	4	5	5	5	4	5	3	2	2	2	2	3	3	3	3	2	3	3
145	1	3	22	2	7	4	5	5	5	5	5	5	5	5	5	5	3	3	2	3	3	3	4	3	4	4	4	4
146	2	3	21	2	6	6	6	6	6	6	6	6	6	5	6	6	3	3	2	1	1	3	2	3	3	2	2	6
147	2	3	21	2	4	5	5	6	6	5	5	6	6	6	6	5	4	3	2	2	2	3	2	2	2	2	3	4
148	2	3	22	2	7	7	3	4	5	6	6	5	5	5	5	7	3	3	3	3	3	3	3	3	3	3	3	5
149	2	3	21	2	3	2	2	1	3	3	3	1	3	3	2	3	3	4	2	3	3	3	3	3	3	2	4	5
150	2	3	21	2	1	4	7	7	3	5	5	7	4	4	7	4	4	4	4	4	4	4	4	4	4	3	5	5
151	2	3	21	2	5	5	6	6	5	4	4	5	4	5	6	5	3	3	3	3	4	4	4	3	3	3	3	7
152	2	3	20	2	7	7	7	7	6	6	5	5	6	6	7	6	3	4	4	4	4	4	4	3	3	3	5	6
153	2	3	21	2	6	6	7	7	6	6	5	7	6	5	6	4	4	4	3	3	3	4	4	4	4	3	4	5
154	1	3	21	2	6	7	5	5	5	6	6	2	6	6	6	6	3	3	3	3	3	3	3	2	3	4	5	4
155	1	1	20	2	4	5	4	4	3	5	5	3	5	5	5	5	3	2	2	2	2	2	2	2	2	2	3	3
156	2	3	21	2	6	6	6	7	6	6	6	7	6	6	6	6	4	4	4	4	4	4	4	4	4	4	5	4
157	1	3	21	2	5	4	5	5	5	5	5	6	5	6	5	5	3	3	2	3	3	3	3	3	3	2	3	6
158	2	3	22	1	6	6	6	4	5	4	2	5	5	6	6	2	3	2	1	2	2	3	3	3	3	2	4	5
159	1	1	19	2	4	4	5	3	5	4	4	5	5	5	4	3	3	3	2	3	3	2	3	3	2	3	3	2
160	1	1	20	2	4	6	6	6	6	6	6	6	6	6	6	6	4	3	3	3	3	4	4	4	3	3	4	7
161	2	1	19	2	6	3	5	4	3	6	5	4	5	6	7	3	3	3	2	2	2	4	2	2	3	1	3	4
162	2	1	19	2	6	5	3	4	6	6	6	5	6	6	5	6	3	2	2	1	2	3	3	3	2	2	2	6
163	1	1	19	2	5	2	4	4	3	4	4	2	4	6	4	4	2	2	1	1	1	2	2	1	2	2	2	5
164	1	1	21	2	5	5	5	4	4	5	6	5	5	5	4	5	3	3	2	3	2	3	3	2	3	2	3	4
165	2	1	19	2	7	7	7	7	7	7	7	7	7	7	7	7	4	2	2	4	4	4	4	4	4	4	5	5
166	2	1	20	1	6	6	7	5	5	5	6	5	6	6	6	6	3	3	3	3	3	4	3	3	3	3	3	5
167	1	1	19	2	7	7	7	7	7	7	7	7	7	7	7	7	4	4	3	3	3	3	3	3	3	3	3	3
168	2	1	19	2	6	6	7	5	6	6	6	6	6	7	6	6	3	3	4	3	3	3	3	3	3	3	3	6
169	2	1	19	2	4	4	4	2	4	4	4	3	5	3	1	5	3	3	2	2	2	3	3	3	3	2	3	5
170	2	1	19	2	6	5	4	3	3	4	6	2	6	6	6	5	3	3	2	2	2	4	2	2	2	2	3	5
171	2	1	19	2	5	7	7	7	7	7	7	7	7	7	5	5	3	3	3	3	3	3	3	3	3	3	4	7
172	2	1	19	2	7	7	7	7	6	6	6	6	6	7	7	6	3	2	1	2	2	3	3	3	3	2	4	5
173	1	1	19	2	3	3	3	3	3	5	4	4	5	4	4	5	3	3	2	3	3	3	3	3	3	3	3	3
174	2	1	20	2	5	5	6	5	4	5	5	6	6	6	4	6	3	3	2	2	2	3	3	3	3	2	3	4
175	1	1	19	2	3	4	5	5	5	6	6	6	6	5	2	6	3	2	2	3	2	3	2	2	3	2	1	3
176	1	3	22	2	1	1	1	1	1	1	1	1	1	3	3	3	3	3	3	3	2	2	2	2	2	2	2	2
177	1	3	22	2	3	3	4	4	3	3	3	3	2	1	3	2	3	3	3	3	3	3	3	3	3	3	3	3
178	1	3	21	2	4	4	4	4	4	4	4	4	4	4	5	6	3	3	3	3	3	3	3	3	3	3	3	1
179	1	3	21	2	1	1	1	1	1	1	1	1	1	1	2	1	2	2	2	2	1	2	2	2	3	2	1	2
180	2	3	22	2	6	6	6	6	6	6	6	6	6	6	6	6	3	3	2	2	2	3	3	3	3	2	4	5
181	2	3	21	1	6	6	4	6	6	4	4	6	6	6	6	6	4	3	3	3	3	3	3	3	3	3	4	3
182	2	3	23	2	6	5	6	7	7	6	5	6	6	6	6	6	4	4	4	3	3	4	3	3	3	3	4	5
183	2	3	21	2	7	7	6	7	7	7	7	7	7	7	7	7	4	4	3	3	3	4	4	4	4	3	4	6
184	2	3	21	2	7	7	5	5	6	5	4	6	5	6	5	6	4	2	3	3	3	4	3	4	3	3	3	5
185	1	3	21	2	7	7	4	6	6	5	4	4	4	5	6	4	4	4	4	4	3	4	3	4	4	2	5	4
186	2	1	20	2	5	6	5	7	7	7	7	7	7	6	5	6	3	3	3	3	3	3	3	2	3	3	4	4
187	2	1	20	2	4	5	6	6	6	6	5	6	6	6	6	6	3	3	2	2	2	3	3	3	3	2	3	7
188	1	1	19	2	5	5	6	7	6	6	6	5	6	6	5	6	3	2	2	2	2	3	2	2	3	3	2	6
189	2	1	19	2	6	5	5	6	5	5	5	5	5	5	5	5	3	3	2	2	2	2	2	3	3	2	3	5
190	1	1	21	2	4	2	5	5	1	4	4	3	5	5	5	5	3	4	2	2	2	4	3	3	3	2	1	5
191	2	1	19	2	4	5	7	6	5	5	5	7	5	7	7	5	3	4	1	1	1	2	3	2	2	1	1	4
192	1	1	19	2	1	2	2	2	2	2	2	2	2	2	3	3	2	3	1	2	2	2	2	2	2	2	2	3
193	1	3	21	2	5	6	4	6	6	5	4	6	5	6	5	5	3	2	1	3	2	3	3	2	3	3	2	3
194	1	1	20	2	3	5	5	7	4	7	7	7	7	6	7	7	4	4	4	4	4	4	4	4	4	4	1	4
195	2	1	19	2	5	6	4	7	6	6	7	6	7	7	7	7	3	3	3	2	3	3	3	3	3	3	4	1
196	2	1	19	2	4	5	4	4	4	4	4	4	4	5	4	5	2	1	1	1	1	2	2	2	2	2	2	4
197	1	1	19	2	6	6	6	6	5	6	6	4	5	4	5	6	3	3	3	3	3	3	3	3	3	3	3	3
198	2	1	19	2	4	6	3	5	5	4	4	5	6	5	4	6	3	3	2	2	3	3	3	3	3	2	2	4
199	2	3	21	2	6	6	7	6	6	6	6	7	6	6	6	6	3	3	3	2	3	3	3	3	3	2	4	5
200	2	3	21	2	5	6	6	7	6	5	5	6	6	7	7	6	4	3	3	4	4	4	4	4	4	4	4	4
201	1	3	23	2	6	6	5	6	6	5	2	7	6	6	6	6	3	3	3	3	3	3	3	3	3	3	4	3
202	2	1	20	2	4	4	5	6	5	4	5	5	5	5	5	5	3	3	2	2	2	3	3	3	3	2	3	3
203	2	1	19	2	4	5	3	6	6	5	5	5	5	6	6	4	3	3	2	2	3	2	3	3	3	3	3	3
204	2	1	19	2	6	3	7	6	6	6	6	4	6	6	6	4	3	2	2	2	2	2	2	2	2	2	3	1
205	1	1	19	2	2	3	3	3	3	3	3	3	3	3	3	3	2	2	2	2	2	2	2	2	2	2	2	1
206	2	3	22	2	4	5	3	3	2	2	2	2	2	4	3	3	2	2	2	2	1	2	2	1	2	2	2	3
207	1	1	20	2	6	7	5	6	4	5	5	6	7	6	7	6	3	3	2	2	2	3	3	2	3	3	3	3
208	2	1	19	2	4	4	4	4	4	4	4	4	4	4	4	4	3	3	3	3	3	3	3	3	3	3	4	7
209	2	1	19	2	4	3	4	5	6	5	5	6	5	3	3	3	3	2	2	2	2	3	2	2	3	2	3	5
210	1	1	19	2	4	4	4	4	4	4	4	4	4	4	4	4	3	3	3	2	3	2	3	2	3	3	2	4
211	2	1	19	2	5	6	7	7	7	6	6	7	6	6	7	6	4	3	2	3	3	4	3	3	3	3	3	5
212	2	1	19	2	6	6	6	7	6	6	5	6	6	5	7	5	3	3	2	3	2	3	2	2	3	2	3	7
213	2	1	19	2	7	7	7	7	7	7	7	7	7	7	7	7	3	3	3	3	3	3	3	3	3	3	4	5
214	2	1	19	2	4	5	3	6	6	6	6	6	6	6	6	6	3	2	4	2	3	3	3	3	3	3	4	3
215	2	3	20	2	6	5	2	6	6	5	5	4	5	6	4	5	3	3	2	2	2	3	2	2	3	2	3	4
216	1	1	19	2	5	4	6	5	5	5	4	5	5	4	3	5	3	2	2	3	2	3	3	2	2	1	3	4
217	1	1	19	2	4	6	5	5	5	6	5	4	6	6	4	6	3	2	2	2	2	3	2	2	2	2	3	5
218	2	1	19	2	5	5	6	6	5	5	5	5	6	5	4	6	3	3	2	3	3	3	2	3	3	2	3	5
219	2	1	21	2	7	6	5	7	6	6	6	5	6	6	6	6	3	3	2	3	3	3	3	3	3	3	3	6
220	1	2	22	2	4	4	5	5	5	6	6	6	4	4	6	5	4	3	3	3	3	3	4	4	4	3	4	4
221	2	1	19	2	5	5	4	5	4	4	5	4	5	5	5	5	3	2	2	3	2	3	3	2	3	2	4	6
222	2	1	19	2	6	5	7	7	5	7	7	6	7	7	6	5	3	3	2	3	2	3	2	2	3	2	4	7
223	2	3	22	2	7	6	5	7	7	5	4	5	6	7	6	6	3	3	2	3	3	4	4	3	3	3	3	4
224	1	1	21	2	4	6	6	6	6	6	6	6	6	6	6	6	3	3	3	3	3	3	3	3	3	2	3	5
225	1	1	19	2	7	7	7	7	7	7	7	7	7	7	7	7	4	3	1	3	2	4	3	3	3	2	3	5
226	1	3	21	2	4	4	5	6	5	5	5	5	5	4	4	4	3	3	2	2	2	3	3	3	3	3	3	5
227	2	1	20	2	5	5	6	6	5	5	4	5	4	6	7	4	3	3	2	3	3	3	3	3	3	2	3	4
228	2	1	20	2	4	6	1	2	1	1	1	2	6	6	2	6	2	2	2	2	2	3	2	1	1	1	2	3
229	2	1	19	2	5	5	5	7	4	6	5	7	5	4	7	5	3	3	2	2	3	4	3	3	3	2	3	2
230	2	1	19	2	4	5	5	6	6	7	7	6	7	7	4	7	4	2	3	4	4	4	4	3	4	2	3	5
231	1	3	23	2	7	7	7	7	7	7	7	4	7	7	6	6	3	4	2	3	3	3	4	3	3	3	5	3
232	1	1	19	2	3	1	6	6	2	2	2	4	2	6	6	2	3	3	3	2	2	4	4	4	4	3	1	7
233	2	1	20	2	3	3	5	5	3	5	4	3	3	5	3	4	3	3	3	3	3	3	3	4	4	3	5	3
234	1	3	22	2	7	3	4	3	3	3	3	3	3	3	7	4	3	3	2	4	2	3	3	3	3	3	4	3
235	2	1	19	2	5	5	4	6	4	4	3	5	5	3	4	5	3	3	1	1	1	3	2	3	3	1	1	5
236	2	1	19	2	7	7	4	2	7	6	6	4	7	7	1	6	4	1	1	1	1	4	4	1	4	1	1	3
237	2	1	19	2	6	6	6	6	6	6	6	6	6	6	6	6	3	2	3	3	3	3	3	2	3	2	4	4
238	2	1	19	2	5	4	5	6	5	6	5	5	6	5	5	6	3	3	2	2	2	2	2	2	3	2	3	4
239	2	1	19	2	5	5	5	5	5	5	4	5	5	5	5	5	3	3	3	3	3	3	3	2	3	2	3	6
240	2	1	19	2	4	4	4	4	4	4	4	4	4	4	4	4	3	3	2	3	3	3	3	2	3	2	3	3
241	1	1	20	2	6	6	7	6	7	6	4	6	6	6	6	6	4	3	3	3	3	3	3	3	3	3	5	4
242	2	1	20	2	7	6	5	7	6	5	5	5	6	7	7	6	3	3	3	2	2	2	2	2	3	2	3	4
243	1	3	22	2	4	4	4	7	4	4	4	4	4	4	7	4	3	3	3	3	2	4	3	3	3	3	3	3
244	2	1	21	1	3	4	2	6	2	6	7	4	6	5	2	4	3	2	1	1	2	3	2	2	2	2	3	3
245	2	1	19	2	7	7	6	6	6	6	6	6	6	6	6	6	3	3	2	3	3	3	3	3	3	3	3	7
246	2	2	21	2	5	4	3	3	3	3	3	3	3	3	3	5	2	3	2	3	3	2	2	3	2	2	4	4
247	1	2	20	2	6	4	4	4	5	6	6	4	5	4	5	5	3	3	3	3	3	3	3	3	3	3	3	4
248	2	2	19	2	4	4	5	6	5	4	3	5	4	2	5	4	3	3	3	3	2	3	3	3	3	3	4	5
249	2	2	20	2	4	4	5	4	4	5	4	1	5	5	5	5	3	3	3	3	3	3	3	3	3	3	4	5
250	1	2	21	2	5	6	6	6	5	5	5	6	6	6	6	6	3	3	2	2	3	3	3	3	3	3	3	3
251	1	2	21	2	5	5	5	5	5	5	5	5	5	6	5	4	3	2	2	3	2	2	3	2	3	2	3	5
252	2	2	20	2	4	1	1	1	1	1	1	1	1	1	1	1	1	1	1	1	1	1	1	1	1	1	1	8
253	2	2	19	2	6	6	5	6	6	6	6	6	6	6	5	6	3	3	3	2	2	3	3	2	3	3	4	4
254	2	2	19	2	7	4	7	7	7	7	6	6	6	6	7	6	3	2	1	2	2	3	1	1	2	1	3	5
255	2	2	20	2	6	6	5	5	6	6	6	6	6	5	6	6	3	3	3	2	2	3	2	2	2	2	3	4
256	1	2	21	2	1	7	7	7	5	4	7	7	5	4	6	6	3	3	3	3	3	2	2	3	3	2	4	4
257	2	1	20	2	4	5	6	6	4	4	4	6	5	6	4	5	3	3	2	3	3	3	3	3	3	3	3	4
258	2	2	20	2	6	6	5	5	6	6	6	5	6	6	7	6	3	3	3	3	3	3	3	3	3	2	4	6
259	2	2	20	2	6	6	5	6	6	6	6	6	6	6	6	6	3	3	3	2	2	3	3	2	2	2	4	5
260	2	2	20	2	5	5	6	5	4	4	4	5	5	5	6	4	3	3	3	2	2	3	3	3	3	2	4	7
261	2	2	20	2	6	6	6	6	6	6	6	6	6	6	6	6	3	3	3	3	2	3	3	3	3	2	3	6
262	2	2	20	2	5	5	4	4	4	5	5	5	5	5	5	5	3	3	2	2	2	3	3	3	3	2	3	1
263	2	2	20	2	3	6	5	2	6	2	2	5	5	2	2	5	2	3	1	1	2	2	2	3	2	1	3	5
264	2	2	20	2	7	7	7	7	7	6	6	6	6	7	7	6	3	3	2	3	2	3	2	3	3	2	3	5
265	2	2	20	2	7	5	6	7	5	6	6	7	7	6	6	7	3	2	2	2	3	4	4	3	4	2	4	6
266	1	2	21	2	1	1	7	7	1	2	1	7	1	1	7	1	3	3	3	2	3	3	3	3	3	3	2	3
267	2	2	20	2	2	3	4	3	3	3	4	3	5	2	2	4	2	2	1	2	2	1	2	1	2	1	2	5
268	2	2	20	2	2	5	3	5	2	4	2	3	5	4	3	4	3	3	2	2	2	3	3	2	3	2	4	4
269	2	1	19	2	3	5	1	4	3	4	5	3	6	5	4	3	2	2	1	2	2	2	2	2	2	1	2	3
270	2	1	19	2	5	5	5	5	5	5	5	4	5	6	4	6	4	4	3	3	2	3	3	3	3	3	4	4
271	1	2	21	2	4	3	3	6	3	3	3	3	5	5	6	3	3	2	2	3	2	3	3	3	3	3	3	4
272	2	2	20	2	4	6	2	5	4	4	5	3	6	4	3	5	2	3	2	2	3	2	3	2	2	3	2	1
273	2	2	21	2	3	3	2	5	7	7	6	6	4	5	6	6	3	3	3	3	3	3	3	3	3	3	4	5
274	2	2	21	2	1	1	1	1	1	4	4	2	4	4	1	3	3	2	2	3	3	3	3	3	3	3	3	4
275	2	2	20	2	6	6	5	6	5	6	6	6	6	6	5	5	3	3	3	3	3	4	3	3	3	3	2	7
276	1	2	20	2	6	6	6	5	4	5	4	4	4	4	4	4	3	4	4	4	3	3	4	4	4	3	4	7
277	2	2	20	2	4	4	5	6	5	4	4	5	4	5	7	3	3	3	2	2	2	3	2	2	2	1	1	3
278	2	2	20	2	4	4	7	7	4	5	6	6	7	4	7	6	4	4	3	3	3	3	4	4	4	3	3	6
279	2	2	21	2	6	6	5	7	5	4	5	7	6	6	6	5	3	3	3	4	3	4	4	4	4	3	5	6
280	1	1	21	2	1	6	7	7	7	7	7	7	7	7	7	7	4	4	4	4	4	4	4	4	4	4	5	4
281	1	1	20	2	7	6	6	5	5	5	6	6	6	6	5	6	3	3	4	3	4	3	4	4	3	3	3	5
282	1	1	21	2	6	6	6	6	6	6	6	6	6	6	6	6	3	3	3	3	3	3	3	3	3	3	3	2
283	1	1	20	2	6	5	6	5	6	4	5	6	4	6	5	6	3	2	3	3	3	3	2	3	3	3	3	3
284	1	1	21	2	1	2	1	1	2	3	3	1	3	1	1	3	3	2	1	1	1	3	2	2	2	2	2	2
285	1	1	19	2	3	4	4	4	4	4	4	4	4	4	4	4	3	3	3	3	3	3	3	3	3	3	3	4
286	1	1	19	2	1	1	6	1	1	1	1	1	5	3	7	1	2	2	1	3	3	3	3	2	3	3	2	6
287	1	1	19	2	5	5	5	5	5	5	5	6	6	5	5	5	3	3	3	3	3	2	3	3	3	3	4	5
288	1	1	20	2	6	5	5	5	6	6	6	5	5	5	4	5	3	2	3	3	3	3	3	2	2	2	3	5
289	2	1	20	2	7	4	5	6	4	5	5	6	6	6	6	7	4	4	2	4	4	4	4	4	4	4	3	6
290	1	1	21	2	6	6	7	6	5	5	5	5	5	5	6	5	3	3	2	2	2	3	3	2	2	2	3	4
291	1	1	20	2	7	7	7	7	7	7	7	7	7	7	7	7	4	4	4	4	4	4	4	4	4	4	5	1
292	1	1	19	2	3	4	5	5	6	5	6	6	5	4	5	4	3	3	3	3	3	3	2	3	3	2	4	5
293	1	1	20	2	6	6	6	6	6	6	6	6	6	6	6	6	4	2	2	2	2	2	3	2	3	3	3	4
294	1	1	19	2	4	4	4	4	5	5	5	5	5	5	4	4	3	3	3	3	4	4	3	4	3	4	4	3
295	1	1	21	2	6	6	6	5	6	7	7	7	7	7	6	7	4	4	3	4	3	4	3	3	3	3	3	2
296	2	1	20	2	6	6	6	6	5	5	5	6	6	5	5	6	3	3	2	3	2	3	3	2	3	2	3	5
297	1	1	19	2	5	4	6	5	4	5	5	6	6	6	6	6	3	3	3	3	3	3	3	3	3	3	4	5
298	1	1	20	2	6	6	6	6	6	6	6	6	6	6	6	6	3	3	3	3	3	3	3	3	3	3	4	6
299	2	1	20	2	4	3	4	5	4	6	6	3	7	7	3	6	3	3	2	2	3	3	3	3	2	2	3	3
300	1	1	23	2	4	4	6	7	6	7	6	5	5	5	5	5	3	3	3	3	3	3	3	3	3	3	4	2
301	1	1	20	2	1	1	5	5	3	3	3	3	3	5	5	3	1	4	1	4	4	1	1	1	3	2	1	2
302	1	1	20	1	5	6	6	6	5	6	6	6	6	5	6	6	3	3	2	2	2	3	3	3	2	2	4	5
303	2	3	21	2	6	6	6	6	6	6	6	6	6	6	6	6	3	3	2	2	2	3	3	3	3	2	4	2
304	1	3	21	2	5	5	4	5	5	4	5	4	5	5	4	5	3	2	3	3	2	3	3	3	3	3	3	6
305	1	3	21	2	5	6	6	7	6	6	5	6	6	6	6	6	3	2	3	3	3	2	3	3	2	3	3	6
306	2	3	21	2	7	7	7	7	7	7	7	7	7	7	7	7	3	2	1	2	1	3	3	2	3	2	3	4
307	1	3	21	2	4	4	4	4	4	4	4	4	4	4	4	4	3	3	3	3	3	3	3	3	3	3	3	6
308	1	3	21	2	4	3	4	4	3	4	4	4	3	4	3	4	3	2	3	3	3	3	2	3	2	3	3	6
310	2	3	21	2	6	6	5	6	7	5	6	6	6	6	6	6	3	2	2	2	2	3	3	2	3	2	3	5
311	2	3	22	2	6	6	6	5	5	6	6	6	7	6	5	7	3	3	2	3	3	3	3	3	3	2	3	3
312	2	3	21	2	5	5	4	5	5	4	3	5	5	5	6	5	3	2	2	2	2	3	3	3	3	2	4	3
313	1	3	21	2	4	4	4	5	5	7	7	3	6	6	6	6	4	3	2	2	2	3	3	3	3	2	4	5
314	2	3	21	2	5	4	6	6	4	7	6	6	5	5	5	4	2	2	2	2	2	2	2	2	2	2	3	5
315	2	3	21	2	6	6	6	6	5	5	6	6	7	7	7	6	3	3	2	2	2	3	3	3	3	2	3	5
316	2	3	21	2	6	6	6	6	6	6	6	6	6	6	6	6	3	4	2	2	2	3	3	2	3	2	3	5
317	2	3	21	2	6	7	6	6	3	4	4	5	6	6	6	6	2	2	3	1	1	2	2	3	3	1	2	5
318	2	3	21	2	1	4	3	6	1	1	1	5	4	5	2	4	1	2	3	1	1	3	2	1	2	1	3	4
319	2	3	21	2	6	6	6	6	6	6	6	5	5	5	5	5	3	3	3	3	2	2	3	2	3	2	4	5
320	2	3	21	2	5	5	4	4	4	4	5	4	5	5	6	5	3	2	2	2	2	3	2	2	2	2	3	4
321	1	2	21	2	4	5	6	6	4	5	5	6	4	4	6	4	2	2	2	2	2	2	2	2	2	2	3	3
322	1	2	20	2	6	5	2	2	4	3	2	3	5	5	1	5	3	3	3	3	2	3	3	3	2	3	3	1
323	2	3	20	2	5	5	5	5	5	5	5	5	5	5	5	5	3	3	2	3	3	3	3	3	3	2	2	5
324	2	3	21	2	6	6	6	6	6	6	6	6	6	6	6	6	3	3	2	3	2	3	2	2	3	2	4	4
325	1	3	21	2	2	1	6	5	1	6	6	4	3	4	4	3	3	4	3	3	3	3	3	3	3	2	3	3
326	2	3	21	2	4	2	6	5	2	3	3	4	4	4	4	2	2	3	2	2	2	3	3	2	3	3	3	3
327	2	3	22	2	7	7	7	7	7	7	7	7	7	7	7	7	3	2	1	2	2	3	2	3	3	2	4	3
328	1	3	22	2	4	4	5	4	4	5	4	5	5	4	5	5	3	2	2	2	2	3	2	3	2	3	2	2
329	1	3	21	2	4	6	5	6	6	6	6	6	5	6	5	6	3	2	2	2	2	3	3	3	3	2	4	3
330	1	2	20	2	6	6	7	7	7	6	6	6	6	6	5	5	4	3	3	3	3	4	3	3	3	2	4	4
331	1	2	20	2	6	3	6	6	3	6	4	4	4	3	6	4	2	3	2	2	2	2	2	2	2	2	3	3
332	2	3	23	2	6	5	5	5	6	6	5	6	6	6	6	6	3	3	2	2	2	3	3	3	3	2	2	3
333	1	3	21	2	6	6	6	5	6	6	6	6	6	6	5	6	4	3	2	3	3	4	3	3	3	3	4	1
334	2	3	21	2	6	5	6	6	7	7	7	6	6	7	7	5	3	1	3	3	3	3	3	2	2	2	4	6
335	1	3	20	2	6	4	6	6	2	6	6	4	5	4	6	6	3	2	2	3	3	3	3	3	3	2	3	3
336	1	3	20	2	7	6	7	7	6	6	7	7	6	6	6	6	3	3	3	3	3	3	3	3	3	3	3	5
337	1	3	22	2	7	7	7	7	7	7	7	7	7	7	7	7	3	2	1	3	2	3	3	3	3	3	4	3
338	1	3	21	2	6	6	7	7	6	7	6	6	6	7	6	6	3	3	4	4	3	4	3	3	4	3	4	6
339	1	3	21	2	6	6	6	6	6	6	5	5	6	6	6	6	4	3	3	3	4	3	3	3	3	3	3	2
340	2	3	21	2	3	4	4	5	4	3	4	4	3	5	5	4	2	3	3	2	2	3	2	3	2	2	3	5
341	1	3	21	2	6	6	6	6	6	6	6	6	6	7	7	7	4	3	3	3	3	3	3	3	3	3	4	5
342	1	3	21	2	6	6	6	6	6	6	6	6	6	6	6	6	3	3	3	3	3	3	3	3	3	3	3	3
343	1	3	21	2	6	5	6	6	6	6	5	5	5	6	6	5	3	3	2	3	3	3	2	3	3	2	3	3
344	1	3	20	2	5	6	5	5	5	6	5	5	6	6	6	5	3	3	2	3	3	3	2	3	3	2	3	3
345	2	3	21	2	5	6	5	4	4	4	5	4	5	4	4	4	4	4	3	4	4	4	4	4	4	4	5	4
346	1	3	21	2	7	7	7	7	7	6	7	5	6	6	5	5	3	3	3	2	3	3	3	3	3	2	4	8
347	1	3	21	2	6	6	6	6	6	6	6	6	6	6	6	6	3	2	3	4	3	2	3	3	4	4	3	5
348	1	3	21	2	6	6	6	6	6	6	6	6	6	6	6	6	3	2	2	3	2	3	3	3	2	2	4	4
349	2	3	21	2	6	6	5	7	6	6	7	6	6	5	7	7	3	3	1	2	3	4	2	2	3	2	4	5
350	1	3	21	2	4	4	5	4	6	6	5	4	5	5	5	5	3	3	3	2	2	3	3	3	3	2	4	5
351	2	3	20	2	4	7	5	6	6	6	6	4	6	6	4	6	3	3	2	2	3	3	3	2	3	2	4	4
352	1	3	21	2	2	3	7	5	1	4	4	6	5	5	7	5	4	3	3	3	4	4	4	4	4	4	4	5
353	1	3	20	2	6	6	7	7	6	6	6	7	6	6	7	6	3	3	2	3	2	3	3	3	3	3	4	4
354	1	3	21	2	6	6	3	6	5	3	3	4	4	4	6	6	4	3	2	3	3	4	4	2	3	3	3	5
355	1	3	22	2	7	5	6	7	6	6	6	6	6	6	3	7	2	3	3	3	3	3	3	3	3	2	4	3
356	2	3	20	2	6	6	7	7	6	6	6	7	6	6	7	6	4	4	4	4	4	4	4	4	4	4	4	5
357	2	3	23	2	5	7	7	7	6	6	6	7	6	6	7	6	3	4	3	4	4	3	3	3	4	3	3	8
358	2	3	20	2	6	7	3	7	5	7	7	7	7	7	4	7	2	2	2	2	2	3	3	3	3	2	3	5
359	2	3	20	2	4	4	4	4	4	4	4	4	4	4	4	4	2	3	3	3	3	3	3	3	3	3	3	10
360	2	3	20	2	6	7	6	6	5	6	5	5	6	5	6	7	3	3	3	4	3	4	3	3	4	3	4	7
361	1	3	20	2	5	6	7	7	6	6	6	7	5	6	7	5	3	3	3	3	3	3	3	2	3	3	4	3
363	2	3	21	2	4	5	4	4	4	4	4	4	4	4	4	4	2	2	1	2	2	3	2	3	2	3	3	5
364	2	2	20	2	6	6	6	6	6	6	6	6	6	6	6	6	3	3	2	3	3	3	3	3	3	3	4	5
365	2	2	20	1	6	6	6	7	7	7	7	7	7	6	6	6	3	3	3	3	3	3	3	3	3	3	4	6
366	2	2	19	2	6	6	6	6	6	6	6	7	6	7	6	5	3	3	2	3	2	3	2	3	3	2	3	6
367	2	2	19	1	6	6	7	7	6	6	6	4	6	6	6	6	3	4	3	4	4	3	3	3	4	3	4	6
368	2	2	20	1	6	6	7	6	5	6	7	6	5	6	6	6	4	3	3	3	4	3	4	4	3	3	4	7
369	2	2	20	1	6	6	6	7	6	6	6	6	6	6	6	6	3	2	2	2	2	3	3	3	3	2	5	6
370	2	2	19	1	6	6	6	6	6	6	5	6	6	6	6	6	3	2	3	2	2	3	3	3	3	2	4	5
371	2	2	21	1	3	5	3	2	5	5	5	3	5	5	2	6	3	2	2	2	2	3	2	2	2	2	4	3
372	2	2	20	1	6	6	7	7	5	5	5	7	5	5	7	6	2	3	2	3	2	2	4	4	4	2	4	7
373	2	2	21	1	6	6	2	6	6	4	5	5	5	5	6	5	3	2	1	2	2	3	3	2	3	2	4	4
374	2	2	20	1	6	6	6	6	6	6	6	6	6	6	5	6	3	3	2	3	3	3	3	3	3	3	3	7
375	2	2	22	1	5	5	6	4	3	5	5	6	5	5	2	5	3	3	1	3	2	3	3	2	3	2	3	4
376	2	2	20	1	6	6	5	6	2	5	4	5	5	6	6	3	4	3	2	2	2	4	3	2	3	2	4	4
377	2	2	20	1	6	6	6	6	6	5	5	6	5	6	7	4	3	3	3	3	3	2	3	3	3	2	3	5
378	2	2	20	1	6	5	3	7	5	4	4	5	4	6	5	5	2	3	2	2	2	2	2	3	3	2	3	4
379	2	2	21	1	6	5	7	7	6	5	5	4	6	5	6	4	3	3	2	2	2	3	3	2	3	2	4	6
380	2	2	20	1	5	6	6	6	6	6	5	5	6	6	6	6	2	3	2	2	2	3	2	2	3	2	4	7
381	1	2	18	1	6	6	6	6	6	6	6	6	6	6	6	6	3	3	2	3	3	3	3	3	3	3	5	5
382	1	3	21	2	4	5	5	7	7	4	4	7	4	5	5	5	4	4	2	2	2	3	3	3	3	3	4	7
383	1	2	20	2	6	6	6	6	6	6	6	6	6	6	6	6	3	3	2	3	3	3	3	3	3	3	3	5
384	1	2	21	2	6	5	5	6	5	6	5	6	5	6	6	6	3	3	2	2	2	3	3	2	3	3	3	5
385	2	2	20	1	7	7	7	7	6	6	6	7	5	5	6	5	2	3	3	3	4	4	4	3	3	2	4	6
386	2	3	20	2	6	6	6	6	6	6	6	6	6	6	6	6	3	3	2	3	3	2	3	3	2	3	4	6
387	1	2	21	2	4	5	4	4	5	4	4	4	4	4	4	4	2	2	3	3	3	3	3	3	3	3	3	8
388	1	2	20	2	6	6	6	6	6	6	6	6	6	6	6	6	3	3	3	3	2	3	3	3	3	2	3	6
389	1	2	19	2	3	5	5	6	3	6	5	6	5	4	3	5	4	3	2	3	3	4	3	3	3	3	3	3
390	1	2	20	2	6	5	6	5	6	7	6	7	5	6	6	6	3	2	3	4	3	4	3	3	4	3	3	5
391	1	2	20	1	6	6	6	6	6	6	6	5	6	6	5	5	3	2	2	3	2	3	3	3	3	2	4	5
392	1	2	22	2	6	6	6	7	5	6	6	6	6	6	6	6	4	2	2	2	3	3	3	3	3	3	4	4
393	1	2	20	2	6	6	6	6	6	5	5	6	6	6	6	6	3	3	3	3	3	3	3	4	4	3	4	5
394	1	3	21	1	5	4	5	5	4	4	4	4	4	4	4	4	3	3	3	3	3	3	2	3	2	3	4	8
395	1	2	20	2	5	2	5	4	3	5	4	3	4	5	4	4	3	3	2	2	3	3	3	2	3	3	4	2
396	1	2	20	2	5	6	6	6	6	6	6	6	5	6	6	6	4	3	3	3	3	4	4	4	4	3	4	7
397	2	2	21	2	5	5	5	6	5	5	5	6	5	5	7	4	2	3	1	2	2	3	3	3	2	1	4	2
398	1	2	21	2	6	6	7	7	6	6	5	7	5	6	5	6	4	3	2	3	3	4	3	2	3	2	4	6
399	1	2	20	2	6	5	7	7	7	7	7	2	7	7	7	3	3	3	4	4	4	4	4	4	4	3	3	4
400	1	2	20	2	5	6	5	5	6	5	5	5	5	5	5	5	3	3	3	4	3	4	4	4	4	4	4	7
401	2	2	20	1	4	6	7	6	6	5	5	7	6	4	6	5	3	2	1	2	2	3	2	2	3	2	3	4
402	1	2	20	2	5	6	5	4	5	6	5	5	5	6	5	6	3	3	2	3	3	2	3	2	3	2	3	5
403	1	2	20	2	6	6	6	6	6	6	5	7	6	5	6	7	4	3	2	3	3	3	3	3	3	2	3	3
404	1	2	19	2	5	6	4	5	5	6	6	6	5	6	6	6	3	2	2	3	2	3	3	3	3	2	3	3
405	1	3	20	2	7	6	7	7	7	6	6	6	6	6	6	7	3	3	3	3	3	3	3	3	3	3	3	4
406	1	2	21	2	6	6	6	6	6	7	7	7	7	7	7	7	3	4	3	3	3	3	3	3	3	3	4	6
407	1	2	20	2	6	6	7	6	7	6	7	7	7	7	7	6	3	2	3	3	3	3	3	3	3	3	3	1
408	2	2	20	2	6	6	6	6	6	6	6	6	6	6	6	6	4	4	3	3	3	3	3	2	2	3	4	9
409	2	2	20	2	6	6	6	6	6	6	6	6	6	6	6	6	3	3	3	2	2	3	3	3	3	3	4	6
410	2	2	21	2	6	6	6	6	6	6	6	6	6	6	6	6	3	3	2	3	3	3	3	3	4	3	4	5
411	2	2	19	2	7	7	6	6	6	6	6	6	6	6	6	6	4	4	3	3	3	3	4	4	4	4	4	7
412	2	2	20	2	6	7	7	7	6	6	6	6	6	6	6	6	3	3	3	3	3	3	3	2	2	2	4	7
413	2	2	19	2	6	6	6	6	5	5	6	6	6	6	6	6	3	3	2	3	3	3	3	2	2	2	3	5
414	2	2	19	2	6	6	6	6	7	7	7	6	7	7	6	7	4	3	2	3	3	3	3	3	3	3	4	5
415	2	2	18	2	6	6	4	7	7	7	6	6	6	6	6	7	3	3	3	2	3	3	3	4	3	2	4	5
416	2	2	20	2	4	6	4	6	6	6	5	4	6	5	4	4	2	2	1	1	1	2	2	1	2	1	3	4
417	2	2	20	2	7	7	7	7	6	7	7	5	7	7	7	7	3	2	3	2	2	3	4	4	4	2	4	4
418	2	2	21	2	6	5	5	6	6	6	6	5	6	6	6	6	2	3	2	2	2	2	3	2	2	2	2	5
419	1	2	20	2	6	5	5	6	6	6	6	5	6	6	6	6	3	2	2	2	2	3	3	3	2	2	4	6
420	1	2	21	2	5	3	5	5	5	6	6	6	6	6	5	5	3	3	2	2	2	3	3	2	3	2	3	2
421	1	2	20	2	6	6	6	7	7	7	7	5	6	6	7	7	3	4	3	4	3	4	3	4	4	4	4	4
422	1	2	19	2	5	5	5	5	6	6	6	5	5	6	4	5	3	3	3	3	3	3	3	3	3	3	3	3
423	1	2	19	2	5	5	6	6	5	6	6	5	6	6	5	6	3	3	2	3	3	3	3	3	3	3	3	4
424	2	2	21	1	5	6	6	5	5	5	5	6	5	5	6	5	3	3	3	3	3	3	3	3	3	3	4	5
425	2	2	21	1	7	7	7	7	7	7	7	5	7	7	7	7	3	3	2	2	2	2	2	2	3	2	4	2
426	1	2	20	1	7	7	7	6	7	7	6	5	7	7	6	6	4	3	3	3	3	4	4	3	4	4	4	5
427	2	2	20	1	5	5	6	6	5	5	4	3	6	5	6	5	4	3	3	3	2	3	3	3	3	3	4	2
428	2	2	21	1	7	7	7	7	7	7	4	4	7	7	5	7	2	2	1	2	1	1	1	2	2	1	4	4
429	2	2	20	1	6	6	6	6	6	6	6	6	6	6	6	6	3	3	2	2	2	3	3	2	2	2	4	5
430	2	2	20	1	5	4	6	6	6	5	5	7	5	6	6	5	3	2	1	1	1	3	2	3	2	1	3	7
431	2	2	19	1	6	6	5	5	5	5	5	5	5	6	7	6	3	4	4	3	4	3	4	4	4	3	4	6
432	2	2	21	1	5	6	5	6	3	3	3	6	6	6	4	5	3	3	3	3	3	3	3	3	3	3	3	5
433	2	2	25	1	7	7	7	7	7	7	7	6	6	6	6	6	3	3	3	3	3	3	3	3	3	3	4	5
434	2	2	19	1	6	6	7	7	6	6	6	7	6	7	6	6	3	2	2	2	2	3	3	2	3	2	4	4
435	2	2	20	1	6	7	7	7	5	6	5	5	7	6	5	6	3	2	2	2	2	3	3	3	3	2	5	6
436	2	2	20	1	3	4	4	3	4	3	4	4	4	3	4	4	2	2	2	3	2	3	2	3	2	3	3	5
437	2	2	21	1	3	3	3	3	3	3	3	3	4	4	3	4	2	2	3	3	2	3	2	3	3	3	5	7
438	2	2	20	1	6	6	5	4	6	6	6	3	5	5	4	6	3	2	2	2	2	3	2	2	2	2	3	4
439	2	2	20	1	6	6	7	7	6	6	6	7	7	7	7	7	3	3	2	2	2	3	2	2	3	2	4	6
440	2	2	19	1	5	6	7	6	6	6	6	5	6	6	4	6	3	2	3	2	2	3	2	1	2	2	3	6
441	2	2	21	1	6	7	7	7	5	6	6	6	7	6	6	7	4	3	2	2	3	3	3	2	3	2	4	6
442	2	2	20	1	5	5	6	4	5	5	4	3	5	4	5	5	3	3	2	3	3	3	3	2	3	2	4	5
443	2	2	19	1	6	5	6	7	7	5	5	5	5	6	6	5	3	2	2	2	2	3	2	2	3	2	4	4
444	2	2	20	1	6	6	6	6	6	5	5	4	5	5	6	5	3	3	3	2	2	3	3	2	3	2	3	4
445	2	2	20	1	6	6	5	5	3	3	4	4	5	4	4	5	3	4	3	3	3	3	4	3	4	4	4	7
446	2	2	20	1	5	5	5	5	5	5	5	5	5	5	5	5	3	2	3	2	2	3	3	2	3	2	3	5
448	2	2	19	1	6	6	6	6	6	5	6	6	6	5	4	6	3	2	2	2	2	3	3	2	3	2	4	5
449	2	2	20	1	6	6	7	7	5	5	5	7	5	5	6	5	4	3	3	3	2	3	3	3	3	3	4	6
450	2	1	19	1	5	4	4	4	5	5	5	3	5	5	4	4	3	2	2	2	2	3	3	2	3	2	4	3
451	2	2	20	1	6	4	5	5	4	4	5	3	4	5	6	5	3	3	2	2	2	3	2	2	2	1	3	4
452	2	2	20	1	5	5	6	6	6	6	6	2	6	6	4	6	3	3	2	2	2	2	3	3	3	2	4	6
453	2	2	21	1	6	6	7	6	6	6	6	7	6	7	7	6	3	2	3	3	3	3	3	3	3	3	4	7
454	2	2	20	1	7	7	7	7	7	7	7	7	7	7	7	7	3	3	3	3	3	3	3	3	3	3	5	6
455	2	2	20	1	6	6	7	7	6	6	6	7	7	6	7	7	3	3	2	3	3	3	3	3	3	3	4	7
456	2	2	20	1	6	6	6	6	6	6	6	6	6	6	6	6	3	3	3	2	2	3	3	2	3	2	4	5
457	2	2	20	1	5	6	5	6	5	4	4	4	6	6	6	4	3	3	2	2	2	3	2	2	2	2	4	4
458	2	2	20	1	6	6	5	6	6	6	6	6	6	6	5	6	3	3	3	3	3	3	3	3	3	3	4	6
459	2	2	20	1	5	5	6	6	6	6	5	6	6	6	6	6	3	2	2	2	2	3	3	2	2	2	4	6
460	2	2	21	1	4	6	3	3	4	4	4	4	6	5	4	5	2	2	2	1	1	2	2	2	2	1	2	3
461	2	2	20	1	6	6	6	6	5	5	6	5	5	6	6	5	3	3	2	2	2	3	3	2	3	2	4	5
462	2	2	19	1	7	7	7	7	5	7	6	5	5	6	6	5	3	3	2	2	2	2	2	3	3	2	5	5
463	2	2	20	1	6	6	6	6	5	6	6	5	6	5	5	6	3	3	2	2	2	3	3	2	3	2	3	3
464	2	2	22	1	5	5	5	5	5	5	5	4	4	5	4	4	2	3	2	1	1	1	2	2	2	1	3	3
465	1	2	20	1	5	7	7	7	5	6	7	7	7	5	7	5	3	3	3	4	2	3	3	3	3	2	4	5
466	1	2	20	1	3	6	5	6	6	4	6	4	5	7	4	6	2	3	2	2	2	3	3	2	3	1	3	6
467	1	2	20	1	6	6	6	6	6	6	6	6	6	6	6	6	3	2	2	2	2	3	3	2	3	2	1	4
468	1	2	20	1	6	6	6	6	6	5	5	6	7	6	7	6	3	3	3	3	3	3	3	3	3	3	4	6
469	2	2	19	1	5	5	7	7	5	6	6	7	7	7	6	6	3	3	3	3	3	3	3	3	3	2	5	7
470	2	2	20	1	7	7	7	7	7	7	7	6	7	7	7	7	3	2	3	3	2	3	2	2	3	2	3	5
471	2	2	20	1	5	4	2	2	2	4	4	4	5	5	1	3	3	3	2	2	2	3	3	3	3	2	3	4
472	2	2	19	1	6	6	6	7	7	7	7	3	6	6	4	5	3	2	1	2	2	3	3	2	3	2	3	5
473	2	2	21	1	6	6	6	6	6	6	6	6	6	6	6	6	2	2	2	3	2	3	3	3	3	2	3	3
474	2	2	20	1	5	4	6	6	5	4	4	5	4	5	5	4	3	2	3	3	2	3	3	3	3	3	3	7
475	2	2	20	1	7	7	7	7	7	6	6	7	6	6	7	6	3	3	3	3	3	3	3	3	3	3	3	5
476	2	2	19	1	5	5	6	3	4	6	5	4	5	6	5	6	3	3	2	3	3	3	3	3	3	2	4	5
477	2	2	20	1	7	6	7	7	6	6	6	6	6	6	6	6	3	2	2	2	2	3	2	2	3	2	4	4
478	2	2	19	1	6	6	6	6	6	6	6	6	6	6	7	6	3	2	3	2	2	3	3	3	3	3	4	5
479	2	2	20	1	5	4	6	6	3	3	4	6	4	3	4	3	3	3	2	3	3	3	3	2	3	2	8	6
480	2	2	22	1	7	5	7	6	7	6	6	7	5	6	7	6	3	4	3	3	4	3	4	2	3	4	5	8
481	2	2	19	1	5	6	4	3	4	6	6	2	6	5	3	6	3	3	2	2	2	3	2	3	2	2	3	4
482	2	2	20	1	4	5	4	6	5	5	4	6	6	6	6	5	3	2	2	2	2	3	2	3	3	2	4	5
483	2	2	20	1	5	5	5	5	5	5	5	5	5	5	5	5	3	3	2	2	3	3	3	3	3	2	4	5
484	2	2	19	1	7	6	6	7	3	6	6	6	6	5	4	5	4	3	3	2	2	3	3	2	3	2	4	2
485	2	2	20	1	5	6	6	6	5	5	5	5	5	5	5	5	3	3	2	2	3	3	3	3	3	3	3	3
486	2	2	20	1	7	7	5	7	7	7	7	7	7	7	4	7	3	3	3	3	2	3	3	4	3	3	4	5
487	2	2	20	1	6	7	7	7	7	7	7	6	7	6	7	7	3	3	2	2	3	3	9	2	3	2	4	3
488	2	2	19	1	6	6	6	6	6	5	6	5	6	6	6	5	3	3	2	3	3	2	3	3	3	1	4	4
489	2	2	19	1	6	5	5	5	4	5	5	4	5	6	6	5	3	2	2	2	2	3	3	2	3	2	3	6
490	2	2	20	1	4	6	2	5	3	4	4	4	5	4	2	3	3	3	2	2	2	2	2	3	3	3	4	4
491	2	2	19	1	6	6	6	6	6	6	5	6	6	6	6	6	3	3	2	2	2	2	2	2	3	2	3	7
492	2	2	19	1	7	7	7	7	6	5	6	7	7	6	6	5	3	2	2	3	2	3	3	3	3	2	5	3
493	2	2	20	1	5	5	5	6	6	5	5	5	5	5	4	5	3	3	2	2	2	2	3	2	3	2	3	6
494	2	2	20	1	5	5	6	6	4	5	5	3	3	3	5	3	3	2	3	2	2	3	3	3	3	2	4	5
495	1	2	20	1	5	6	5	6	3	4	6	4	6	5	6	6	3	3	3	3	3	3	3	3	3	2	4	3
496	2	2	19	1	6	6	6	6	5	5	5	6	6	5	6	6	3	3	2	3	3	3	3	2	3	2	3	4
497	1	2	20	1	7	7	7	7	7	7	7	7	7	7	7	7	4	4	4	4	4	4	4	4	4	4	5	5
498	2	2	20	1	6	6	5	4	3	4	6	4	3	5	2	5	2	2	1	2	3	2	3	4	2	3	4	4
499	2	2	20	1	6	6	7	7	2	6	6	4	6	6	7	7	3	2	2	1	2	3	2	2	1	1	3	7
500	2	2	19	1	4	4	4	5	6	5	4	2	2	2	5	5	2	3	2	2	3	3	2	3	2	3	3	6
501	2	2	19	1	5	3	4	3	3	5	5	3	5	4	4	4	3	2	2	3	3	3	2	3	3	3	4	4
502	2	2	20	1	4	6	6	6	6	6	5	4	7	5	5	6	3	3	2	3	2	3	3	2	2	2	4	3
503	2	2	20	1	6	7	7	7	7	7	7	7	7	7	5	7	4	4	4	4	4	4	4	4	4	4	4	5
504	2	2	20	1	7	7	7	7	6	6	6	7	7	7	7	7	3	2	2	2	2	3	2	3	3	2	4	7
505	2	2	20	1	7	7	7	7	7	7	7	7	7	7	7	7	3	2	2	2	2	3	2	3	3	2	4	7
506	2	2	20	1	6	6	6	6	6	6	6	6	6	6	6	6	3	3	2	2	2	2	2	2	3	1	4	4
507	2	2	20	1	6	6	6	6	6	6	6	6	6	6	6	6	3	3	3	3	3	2	3	3	3	2	5	4
508	2	2	20	1	5	6	4	3	4	4	4	6	5	4	6	5	2	2	1	1	1	2	2	2	2	2	2	4
509	2	2	19	1	6	6	6	6	4	6	6	6	6	6	4	6	3	3	2	2	2	3	2	3	3	2	4	5
510	2	2	20	1	7	7	7	7	2	5	5	6	6	6	5	6	3	3	2	2	2	3	3	2	2	1	4	6
511	2	2	20	1	5	4	5	4	2	4	4	3	5	2	2	5	2	2	1	1	2	2	2	1	3	2	4	5
512	2	2	20	1	6	6	6	6	6	6	6	4	6	6	6	6	3	3	3	3	3	3	3	3	3	3	4	3
513	2	2	20	1	6	6	3	5	5	5	5	3	5	5	3	5	3	2	1	1	1	1	1	1	1	1	2	3
514	2	2	21	1	5	5	5	6	6	5	4	5	5	6	6	5	2	2	1	1	1	2	2	2	2	2	3	3
515	2	2	20	1	7	6	6	6	5	5	4	5	5	5	6	6	3	2	1	2	2	2	3	3	3	2	4	7
516	2	2	20	1	6	6	6	6	5	4	5	4	5	6	3	6	3	3	3	3	3	3	3	3	3	3	5	5
517	2	1	20	1	6	6	6	6	5	6	6	6	6	6	5	6	3	3	3	3	3	3	3	3	3	3	5	5
518	2	2	19	1	5	4	6	7	5	4	4	7	5	4	6	5	3	2	3	2	2	3	3	2	3	2	3	3
519	2	2	20	1	5	6	6	4	3	6	6	5	6	6	5	6	3	3	2	2	3	3	3	3	3	3	3	4
520	2	2	20	1	5	5	6	5	6	5	5	6	6	6	6	5	4	4	3	4	3	3	4	3	3	4	5	7
521	2	2	20	1	6	6	6	6	6	6	6	6	6	6	5	6	3	2	2	2	2	3	3	3	3	2	4	3
522	2	2	20	1	6	4	4	6	4	5	5	5	5	6	6	5	3	3	2	3	3	3	3	3	3	2	4	4
523	2	2	20	1	2	3	4	4	3	4	4	3	3	4	6	4	3	3	2	2	2	3	3	2	3	2	3	5
524	2	2	19	1	6	6	7	7	6	6	6	7	6	6	5	5	4	3	2	3	2	3	2	3	3	2	5	3
525	2	2	20	1	6	6	6	6	6	6	6	6	6	6	6	6	3	3	3	2	2	3	3	2	3	2	5	5
526	2	2	19	1	5	4	6	6	4	5	6	6	6	4	6	6	3	3	3	2	2	3	3	3	2	3	3	4
527	2	2	19	1	6	7	6	5	6	6	6	4	7	7	4	6	3	3	2	2	2	3	2	2	3	2	4	4
528	2	2	19	1	6	5	4	7	5	5	5	5	6	6	7	6	3	4	2	2	3	3	3	3	3	3	4	2
529	2	2	19	1	6	6	6	5	6	6	6	6	6	7	6	6	3	3	2	3	2	3	3	3	3	2	5	5
530	1	2	20	1	6	6	6	6	6	5	5	5	6	6	6	6	3	3	2	2	2	3	3	2	3	2	4	6
531	2	2	22	1	7	7	7	7	7	6	6	7	7	7	6	6	3	3	2	2	2	3	3	3	3	2	4	6
532	2	2	22	1	6	6	6	6	6	6	6	6	6	6	6	6	2	3	1	2	1	3	3	2	3	2	4	6
533	2	1	18	2	6	6	5	5	5	5	5	5	5	5	5	5	3	2	2	2	2	2	2	3	3	2	3	7
534	2	1	19	2	6	6	6	6	6	6	6	7	6	6	6	6	3	2	2	2	2	3	3	3	3	2	3	5
535	2	1	18	2	5	5	5	6	6	6	6	5	6	6	6	6	3	2	2	2	2	3	2	2	3	2	3	7
536	2	1	18	2	6	6	3	7	7	7	6	5	7	7	4	7	4	4	2	2	2	3	4	4	4	2	4	6
537	2	1	18	2	6	6	3	6	6	6	6	4	3	6	3	6	3	3	3	3	2	3	3	2	3	2	4	5
538	2	1	19	2	4	6	5	5	4	6	6	6	6	6	1	6	3	3	2	3	3	3	3	3	3	3	3	6
539	2	1	19	2	4	4	4	4	4	4	4	4	4	4	4	4	3	3	3	3	3	3	3	3	3	3	3	5
540	2	1	18	2	6	4	7	7	6	7	7	7	7	7	7	7	4	4	3	4	3	4	4	4	4	4	4	6
541	2	1	18	1	3	6	6	6	6	5	5	5	5	5	7	7	2	2	2	2	3	3	2	2	3	3	2	6
542	2	1	19	2	6	6	5	6	5	6	4	4	5	5	6	6	3	2	2	3	2	3	2	2	3	1	3	5
543	2	1	19	2	6	5	6	5	5	4	5	4	5	4	6	5	3	2	2	2	2	3	3	2	3	2	3	5
544	1	1	19	2	6	6	6	6	6	6	6	4	5	6	5	6	3	2	2	2	3	3	2	3	3	3	3	3
545	1	1	18	2	7	7	3	3	6	6	6	2	6	7	3	7	3	3	2	2	3	3	3	2	4	2	3	3
546	2	1	18	2	4	4	4	3	2	2	2	2	3	4	3	4	2	2	2	2	1	3	2	2	2	1	3	3
547	2	1	19	2	6	6	6	6	6	6	6	4	6	5	4	5	3	3	2	2	2	3	3	3	3	2	3	5
548	2	1	19	2	6	6	6	6	6	6	6	6	6	6	6	6	3	3	2	2	2	3	2	3	3	2	3	3
549	2	1	18	2	7	7	6	6	6	7	7	5	5	5	5	6	3	2	2	2	2	3	3	2	3	2	3	5
550	2	1	18	2	7	7	7	7	6	6	6	7	7	6	6	6	3	2	3	3	2	2	3	2	3	2	4	6
551	2	1	18	2	4	6	6	6	6	6	6	6	6	6	6	6	3	3	2	3	3	3	3	3	3	3	4	5
552	2	1	19	2	6	7	7	7	7	7	7	7	7	7	4	5	3	2	2	2	2	3	3	3	3	3	3	5
553	1	1	20	2	6	7	7	6	6	7	6	3	6	6	7	7	2	2	2	1	1	3	3	2	3	2	3	4
554	2	1	19	2	7	7	7	7	7	7	4	6	6	7	7	6	4	4	2	4	4	4	4	4	4	2	4	9
555	2	1	18	2	6	6	6	6	6	6	4	3	4	6	6	7	4	4	3	4	3	4	4	4	4	4	5	10
556	2	1	18	2	6	6	7	7	7	6	6	7	7	7	7	7	4	4	4	4	4	4	4	4	4	4	5	7
557	2	1	19	2	6	6	6	6	6	6	6	6	6	6	6	6	3	3	2	2	2	3	3	3	3	3	3	4
558	2	1	19	2	6	3	6	6	3	6	6	6	6	6	6	6	4	3	1	2	2	4	4	2	4	3	2	5
559	1	1	20	2	2	5	3	3	3	4	5	5	5	4	4	5	2	3	1	1	2	2	2	3	3	2	4	2
560	2	1	20	2	5	4	5	6	4	5	5	5	6	5	6	6	3	2	2	2	2	3	4	3	3	3	3	5
561	2	1	20	2	6	6	7	7	7	5	7	7	7	7	7	7	3	3	3	3	3	3	3	3	3	3	3	7
562	2	1	18	2	6	5	5	7	6	5	5	7	6	7	7	5	3	3	3	3	3	3	3	3	3	3	1	5
563	2	1	20	2	6	6	7	6	7	6	6	6	6	6	7	7	3	3	3	3	3	2	4	4	4	3	3	5
564	2	1	19	2	5	5	6	6	5	5	5	6	6	5	6	6	3	3	2	3	3	3	3	2	3	3	4	5
566	2	1	19	2	6	6	6	6	6	6	6	3	6	6	6	6	4	2	2	3	3	4	3	3	3	3	4	5
567	2	1	19	2	4	5	5	6	5	5	4	4	6	5	4	5	3	2	2	2	2	3	2	2	3	2	3	4
568	2	1	18	2	6	6	6	6	6	6	6	6	6	6	6	6	3	3	2	2	2	3	3	3	3	2	3	3
569	2	1	19	1	4	3	6	7	3	5	4	4	3	5	4	4	3	2	2	2	1	3	2	3	2	2	4	5
570	2	1	18	1	6	6	6	6	6	5	5	6	5	5	6	5	3	3	3	3	3	2	3	2	3	2	5	5
571	2	1	18	1	6	6	6	6	4	4	4	6	4	6	6	4	3	3	2	2	2	3	3	2	3	2	4	5
572	2	1	19	2	5	6	5	4	6	6	5	3	6	6	4	6	3	2	2	2	2	2	2	2	3	2	3	5
573	2	1	20	1	6	6	5	6	7	7	7	7	7	7	4	6	3	3	3	3	2	3	3	3	3	2	4	3
574	2	1	19	2	6	5	6	5	6	5	5	5	5	5	5	5	3	3	4	3	3	3	4	3	4	3	4	6
575	2	1	19	2	5	5	5	5	5	6	6	5	6	6	5	6	3	2	2	2	2	3	3	3	3	2	3	5
576	2	1	19	1	6	7	7	7	6	6	6	7	7	7	6	7	3	3	2	2	2	3	2	2	2	2	4	4
577	2	1	19	1	6	6	6	7	6	6	6	6	6	6	6	6	4	3	2	2	2	3	3	3	2	2	4	5
578	2	1	19	2	6	5	4	3	6	5	6	5	6	6	6	6	3	3	2	1	2	3	3	3	2	2	4	6
579	2	1	18	1	6	6	6	6	4	4	6	4	6	5	2	5	3	3	2	2	2	3	3	3	3	2	3	4
580	2	1	19	2	7	7	6	7	7	7	7	6	6	7	6	6	3	3	2	2	2	3	3	3	3	2	4	6
581	2	1	18	2	6	6	6	6	5	5	5	6	6	6	5	6	3	3	2	2	3	3	3	3	3	2	3	7
582	2	1	19	2	4	7	4	3	7	6	5	5	7	7	5	5	3	3	3	3	3	3	2	2	3	3	4	4
583	2	1	19	2	6	6	6	6	6	6	6	6	6	6	6	6	2	2	2	2	2	3	3	3	3	2	3	4
584	2	1	19	2	7	7	7	7	7	7	7	7	7	7	7	7	3	2	2	3	3	3	3	3	3	2	3.33333	6
585	2	1	20	2	2	3	4	4	4	4	4	5	5	5	4	4	3	3	1	1	1	2	2	3	3	1	3	4
586	2	1	18	2	7	7	7	7	7	7	7	7	7	7	7	7	3	3	3	3	3	3	3	3	3	3	4	7
587	2	1	18	2	7	7	7	7	7	7	7	7	7	7	7	7	3	2	2	2	2	3	2	3	3	2	3	5
588	2	1	18	2	7	7	7	7	7	7	7	6	6	6	6	6	3	3	1	2	1	1	1	2	2	2	4	2
589	2	1	19	2	6	6	5	6	6	5	5	5	7	7	7	6	3	3	3	2	1	4	3	2	3	2	4	3
590	2	1	18	2	4	6	6	6	3	4	5	6	6	5	6	6	3	2	2	2	2	2	2	2	3	2	3	5
591	1	1	19	2	6	6	6	6	5	4	4	6	5	5	6	5	3	3	3	2	2	3	3	3	3	2	3	4
592	2	3	20	2	4	3	3	6	6	4	4	4	4	6	6	3	2	1	3	2	2	2	2	2	2	2	3	3
593	1	3	20	2	5	4	4	4	4	4	4	4	6	6	2	3	2	3	3	2	2	2	3	2	3	2	3	1
594	2	3	21	2	5	5	5	5	5	5	5	5	5	5	5	5	3	3	3	3	3	3	3	3	3	3	4	8
595	2	3	20	2	6	6	6	4	4	6	7	1	5	6	6	6	3	3	2	2	3	4	3	3	3	3	4	6
596	2	3	21	2	6	6	6	6	6	6	6	5	6	6	6	6	3	2	2	2	2	2	2	2	2	2	3	4
597	1	3	22	2	6	5	6	6	6	6	6	4	5	5	5	5	3	3	2	3	3	3	3	3	3	2	3	4
598	1	3	22	2	6	5	4	4	5	5	5	3	5	4	5	5	3	3	1	2	2	3	3	2	3	2	3	5
599	2	3	21	2	6	6	5	7	7	7	6	6	7	7	7	7	3	2	2	2	2	3	2	2	2	2	3	5
600	2	3	21	2	7	7	7	7	5	7	7	4	7	7	4	7	3	3	1	1	3	4	2	4	4	2	3	2
601	2	3	20	2	6	6	5	6	5	5	4	6	6	5	5	5	3	2	2	2	3	3	2	3	3	2	4	4
602	2	3	20	2	7	7	5	6	3	4	6	5	5	5	2	4	3	3	2	3	4	4	3	3	3	2	4	4
603	2	3	22	2	4	5	3	5	4	5	4	2	5	3	3	4	3	3	4	3	2	3	4	3	3	4	4	8
604	2	3	21	2	3	3	4	4	3	3	4	4	4	4	3	3	2	2	1	1	2	2	2	3	3	2	2	5
